# Supplementary material for: A Pragmatic Machine Learning Approach to Quantify Tumor-Infiltrating Lymphocytes in Whole Slide Images
Source: Cancers (Basel). 2022 Jun 16;14(12):2974. doi: 10.3390/cancers14122974 (PMC9221016; doi:10.3390/cancers14122974)
Supplement: Supplementary file 1 [file cancers-14-02974-s001.zip]

Archive with 1 entries (1 files):
- cancers-1750993-supplementary.pdf
